# Supplementary material for: Chemical carcinogen safety testing: OECD expert group international consensus on the development of an integrated approach for the testing and assessment of chemical non-genotoxic carcinogens
Source: Arch Toxicol. 2020 Jun 27;94(8):2899–923. doi: 10.1007/s00204-020-02784-5 (PMC7395040; doi:10.1007/s00204-020-02784-5)
Supplement: Supplementary file 2 — Supplementary file2 Supplementary Table 2. Template for assay information for inclusion in the NGTxC assay database (XLSX 20 kb) [file 204_2020_2784_MOESM2_ESM.xlsx]

## Sheet: Sheet1
NGTxC IATA Assay Template
We appreciate that not all entries in the assay template will be able to be completed, please leave such entries blank, if such information is not yet available, but update it when the information is available. More guidance for completing the template can be found in OECD GD211.
For any additional guidance needs please contact Miriam.Jacobs@phe.gov.uk
1. General information
Assay Name
Molecular Initiation Event (MIE) or Key Event (KE)
Other related assays that characterise the same MIE/KE
Date of Method Description (MD) (first version)
Date of MD updates and contacts
Assay developer/Laboratory and contact details
MD author and contact details
2. Test method Definition
Scientific principle of the test method
Endpoint(s)/ purpose of the assay/Summary
Date of assay development and/or publication, SOP
Main scientific papers
Tissue, Cells or Extract utilized in assay and species source
Metabolic competence of the assay
Description of the experimental exposure scheme
Response and Response measurement
Quality/Acceptance criteria
Known technical limitations and strengths
Laboratories performing work
Availability of assay components for wide use
Assay Throughput
3. Data intepretation and prediction model
Assay response(s) captured in the prediction model
Data analysis
Explicit prediction model
Software name and version for algorithm/prediction model generation
4. Test method Performance
Robustness of the test method: within laboratory repeatability and reproducibility, between laboratory transfer and reproducibility
Development stage and validation status - further needs
Performance measures/predictive capacity
Known uses
Known technical limitations and strengths
Evaluation study
Validation study
5. Potential regulatory applications
Context of use
Chemicals tested/Applicability domain
Known restrictions of the assay
6. Additional information
Are data from studies publically available?
Assay included in OECD Detailed Review Papers?
Additional bibliography
7. Information relating to proprietary and patent elements: Intellectual property on the test system or the test itself. For example are there restrictions on commercial availability of test system (cell, extracts, detection kits etc…)
